# Supplementary material for: Morphological, Physiological and Photophysiological Responses of Critically Endangered Acer catalpifolium to Acid Stress
Source: Plants (Basel). 2021 Sep 19;10(9):1958. doi: 10.3390/plants10091958 (PMC8470873; doi:10.3390/plants10091958)
Supplement: Supplementary file 1 [file plants-10-01958-s001.zip]

Archive with 1 entries (1 files):
- plants-1359830-supplementary.pdf
